# Supplementary material for: The Essential Oil of Petroselinum crispum (Mill) Fuss Seeds from Peru: Phytotoxic Activity and In Silico Evaluation on the Target Enzyme of the Glyphosate Herbicide
Source: Plants (Basel). 2023 Jun 12;12(12):2288. doi: 10.3390/plants12122288 (PMC10305266; doi:10.3390/plants12122288)
Supplement: Supplementary file 1 [file plants-12-02288-s001.zip]

Archive with 1 entries (1 files):
- plants-2364717-supplementary.pdf
